# Supplementary material for: A pupal transcriptomic screen identifies Ral as a target of store-operated calcium entry in Drosophila neurons
Source: Sci Rep. 2017 Feb 14;7:42586. doi: 10.1038/srep42586 (PMC5307359; doi:10.1038/srep42586)
Supplement: Supplementary File 1 [file srep42586-s2.xls]

## Sheet: Sheet1
	CuffDiff2							EdgeR
	gene	36hctrl_FPKM	36hKD_FPKM	log2FoldChange	p-value	q-value		gene	logCPM	log2FoldChange	p-value	FDR-corrected pValue
1	gt	0.332104	5.32026	4.00179	5e-05	0.00410302		gt	2.28147	3.95406	3.93082e-13	1.66847e-10
2	CG2233	1.57357	20.7653	3.72207	5e-05	0.00410302		CG2233	3.80513	3.50348	8.83178e-26	1.28528e-22
3	CG11226	0.728394	6.4021	3.13575	0.00045	0.0239304		CG11226	1.73255	3.42921	1.42338e-10	3.625e-08
4	CG16879	0.518464	4.00635	2.94997	0.00015	0.00977979		CG16879	1.97801	2.82074	1.58601e-07	2.24398e-05
5	Dhc98D	0.213775	1.1295	2.40153	5e-05	0.00410302		Dhc98D	3.5385	2.2525	1.24639e-10	3.25564e-08
6	CG13889	0.699891	3.23055	2.20658	5e-05	0.00410302		CG13889	3.73837	2.15543	2.67048e-12	9.06808e-10
7	CG31817	0.388958	1.71389	2.13959	5e-05	0.00410302		CG31817	2.85546	2.1644	5.08503e-08	7.50742e-06
8	CG30197	23.5532	96.0456	2.0278	5e-05	0.00410302		CG30197	4.36204	1.87585	9.54812e-13	3.74103e-10
9	CG9270	1.07167	4.00253	1.90105	5e-05	0.00410302		CG9270	3.1053	1.99949	5.89449e-08	8.45735e-06
10	CG4688	4.91411	18.3457	1.90044	0.0002	0.0122038		CG4688	3.30684	1.91903	2.8623e-08	4.55598e-06
11	CG42247	0.736362	2.49635	1.76133	0.0007	0.0341708		CG42247	2.53242	1.72579	3.08394e-05	0.00218167
12	Yp3	1.76548	5.92538	1.74684	0.0007	0.0341708		Yp3	2.38077	1.82832	1.9212e-05	0.00146054
13	ninaC	22.1447	67.0191	1.59761	5e-05	0.00410302		ninaC	7.5237	1.74102	2.00552e-24	2.55378e-21
14	pigs	11.2235	33.0382	1.55762	5e-05	0.00410302		pigs	6.93305	1.5096	1.93874e-19	1.64583e-16
15	Cpr92F	4.54145	12.9056	1.50678	0.0001	0.00689783		Cpr92F	3.7818	2.34502	3.19389e-11	9.15779e-09
16	CG3984	54.1721	152.325	1.49153	5e-05	0.00410302		CG3984	7.265	1.47394	3.55511e-13	1.5746e-10
17	CG4078	4.5754	12.8141	1.48576	5e-05	0.00410302		CG4078	4.80212	1.36595	2.63114e-10	5.82684e-08
18	RpS15Ab	24.1362	63.5978	1.39778	0.0001	0.00689783		RpS15Ab	4.46851	1.46643	2.18899e-10	5.12724e-08
19	Cyp28d1	7.16735	18.4309	1.36261	5e-05	0.00410302		Cyp28d1	4.27854	1.54419	2.27792e-10	5.15671e-08
20	CG6912	99.4666	254.752	1.35681	5e-05	0.00410302		CG6912	8.0549	1.22139	8.86218e-07	0.00010259
21	w	87.9964	222.014	1.33514	5e-05	0.00410302		w	8.30597	1.2348	3.21179e-10	6.81636e-08
22	Esyt2	3.5313	8.85103	1.32565	0.0001	0.00689783		Esyt2	4.17726	1.48909	1.55246e-05	0.00121653
23	CG14110	22.5006	56.3544	1.32457	5e-05	0.00410302		CG14110	5.21567	1.56346	0.000100853	0.00587078
24	CG13895	12.615	30.6196	1.27931	5e-05	0.00410302		CG13895	5.27022	1.2097	1.04471e-09	2.00801e-07
25	slow	5.25146	12.2662	1.2239	0.0001	0.00689783		slow	4.20232	1.04932	0.000500869	0.0224032
26	mre11	9.59203	22.0484	1.20076	5e-05	0.00410302		mre11	4.82794	1.19641	4.13852e-08	6.38775e-06
27	rost	11.1875	25.5012	1.18868	5e-05	0.00410302		rost	4.50371	1.25721	5.43871e-08	7.91488e-06
28	tko	27.2606	61.2664	1.16828	5e-05	0.00410302		tko	4.35855	1.12535	2.5993e-06	0.000264791
29	CG3987	6.89225	15.3701	1.15708	0.00035	0.0195979		CG3987	4.48766	1.06253	4.63033e-05	0.00314461
30	stl	10.6413	23.3201	1.1319	5e-05	0.00410302		stl	5.87348	1.22749	2.21457e-10	5.12724e-08
31	CG13042	67.6943	147.293	1.12158	0.00085	0.0396625		CG13042	4.24445	2.08292	1.12804e-12	4.25604e-10
32	GM130	13.3196	28.0029	1.07203	5e-05	0.00410302		GM130	5.78809	1.03338	2.22181e-08	3.6664e-06
33	CG34350	13.0976	27.1902	1.05379	5e-05	0.00410302		CG34350	6.19923	0.930537	0.000765948	0.0322749
34	Cpr72Ea	31.3464	64.793	1.04754	5e-05	0.00410302		Cpr72Ea	5.33191	1.64965	1.36756e-12	4.8039e-10
35	Ubi-p5E	71.6885	146.635	1.03242	5e-05	0.00410302		Ubi-p5E	7.69828	1.02622	1.55917e-09	2.88787e-07
36	CG9416	11.6441	23.3624	1.00459	5e-05	0.00410302		CG9416	5.65093	0.746922	0.000608783	0.0266166
37	wrapper	28.4368	56.5371	0.991441	5e-05	0.00410302		wrapper	6.42916	0.969671	2.05933e-07	2.83492e-05
38	CG9782	30.0761	59.1449	0.975634	5e-05	0.00410302		CG9782	5.76817	0.818779	0.000959351	0.038476
39	pps	24.6673	47.4013	0.942328	0.0001	0.00689783		pps	7.97285	0.755823	4.87637e-06	0.000459959
40	phr	13.1242	25.1284	0.937091	0.00035	0.0195979		phr	4.76812	0.864315	0.000178169	0.00955266
41	rn	19.2354	36.522	0.924999	5e-05	0.00410302		rn	5.69909	0.885831	7.9351e-06	0.000702912
42	path	40.9473	77.3833	0.918253	5e-05	0.00410302		path	7.06131	1.06226	1.46736e-10	3.64586e-08
43	bru-3	34.4095	64.5575	0.907777	5e-05	0.00410302		bru-3	7.00835	0.757232	6.3364e-06	0.00057633
44	mwh	9.52242	17.4861	0.876809	0.0001	0.00689783		mwh	5.51765	0.870863	8.70183e-05	0.00521444
45	CG3857	15.5347	28.1139	0.855794	0.00015	0.00977979		CG3857	5.33366	0.869063	6.15837e-06	0.000565183
46	sn	112.806	199.736	0.82426	0.00045	0.0239304		sn	8.54593	0.70874	5.45231e-05	0.00360667
47	dbr	14.9109	25.4521	0.771413	0.0002	0.0122038		dbr	6.22351	0.849119	1.39643e-06	0.000151335
48	CG6859	22.658	38.3286	0.758404	0.0006	0.0305422		CG6859	5.38876	0.795836	3.02162e-05	0.00215253
49	SP1029	57.1921	96.7312	0.758166	0.0001	0.00689783		SP1029	7.77643	0.987678	1.25457e-09	2.36671e-07
50	NFAT	35.1159	58.596	0.738677	0.0002	0.0122038		NFAT	7.51612	0.734216	8.6887e-06	0.000763033
51	tim	10.195	16.8574	0.72553	0.00025	0.0145107		tim	5.99987	0.778454	2.08275e-05	0.00154869
52	CG5390	36.8029	60.1539	0.708839	0.0005	0.0261511		CG5390	5.89801	0.835507	0.000159409	0.00863775
53	CG3921	9.6029	15.6448	0.704141	0.00015	0.00977979		CG3921	6.85739	0.599926	0.000494806	0.0224032
54	star1	15.4604	25.0438	0.695872	0.0007	0.0341708		star1	5.7217	0.780394	8.38532e-05	0.0050846
55	CG5080	25.284	40.7341	0.688012	0.00065	0.0327373		CG5080	5.90783	0.688	0.000161434	0.00870122
56	CG17754	38.5096	61.4716	0.674702	0.00025	0.0145107		CG17754	6.59588	0.581493	0.00113274	0.0440429
57	wb	8.90726	14.1939	0.672219	0.00055	0.0282997		wb	6.57085	0.664526	0.000298471	0.0145479
1	Hsc70-2	43.5684	0.341778	-6.99408	5e-05	0.00410302		Hsc70-2	5.41315	-7.54247	1.5106e-46	3.84711e-43
2	CG9850	5.14431	0.181736	-4.82306	0.0001	0.00689783		CG9850	3.14127	-3.84846	2.08765e-09	3.79767e-07
3	CG4998	22.1462	0.867732	-4.67366	5e-05	0.00410302		CG4998	5.14716	-3.85465	2.07032e-16	1.50646e-13
4	CG11382	105.177	7.04941	-3.89918	5e-05	0.00410302		CG11382	6.28677	-3.06015	1.77873e-15	1.15425e-12
5	CG4301	5.38903	0.392375	-3.77972	5e-05	0.00410302		CG4301	3.56479	-4.11997	5.97386e-20	5.53233e-17
6	CG34296	48.7768	4.46587	-3.44918	5e-05	0.00410302		CG34296	2.54539	-2.97566	5.61241e-07	7.05847e-05
7	CG7080	66.9992	6.16137	-3.44282	5e-05	0.00410302		CG7080	5.11412	-2.66174	5.81564e-11	1.60119e-08
8	CG11052	14.6107	1.36083	-3.42447	0.0011	0.0491592		CG11052	2.07835	-2.94649	3.9824e-07	5.33799e-05
9	CG30101	191.283	18.3745	-3.37993	5e-05	0.00410302		CG30101	7.25293	-3.00983	6.20967e-15	3.51433e-12
10	CG8192	52.2043	5.09837	-3.35606	5e-05	0.00410302		CG8192	5.58458	-3.0969	7.35848e-14	3.40731e-11
11	CG32801	24.8238	2.43991	-3.34682	0.0001	0.00689783		CG32801	2.45387	-3.56461	4.70367e-10	9.58326e-08
12	Act79B	16.3757	1.63397	-3.3251	5e-05	0.00410302		Act79B	3.57127	-3.4487	2.04023e-06	0.000214266
13	CG14892	18.2109	1.88057	-3.27556	5e-05	0.00410302		CG14892	4.32552	-2.3537	4.75333e-07	6.2886e-05
14	CG15545	10.1581	1.15494	-3.13674	0.00045	0.0239304		CG15545	2.47123	-2.18145	0.000325584	0.0155715
15	CG13840	911.3	104.828	-3.1199	5e-05	0.00410302		CG13840	9.55128	-2.26281	2.73657e-08	4.42498e-06
16	CG14770	19.3852	2.43918	-2.99048	5e-05	0.00410302		CG14770	2.61668	-2.78935	6.87145e-07	8.33327e-05
17	yellow-e	5.6731	0.737299	-2.94382	0.00075	0.0364247		yellow-e	2.34332	-6.4712	9.38008e-11	2.5146e-08
18	gk	11.8471	1.54176	-2.94189	5e-05	0.00410302		gk	2.89121	-2.53359	3.90237e-08	6.11591e-06
19	CG6753	8.258	1.19276	-2.79149	5e-05	0.00410302		CG6753	2.91466	-2.27703	2.75755e-05	0.00200651
20	CG30427	4.56563	0.663504	-2.78264	5e-05	0.00410302		CG30427	1.87349	-2.38802	4.99601e-05	0.00334831
21	CG30104	28.7581	4.67343	-2.62141	5e-05	0.00410302		CG30104	4.97338	-2.18396	8.5619e-18	6.70924e-15
22	CG6280	11.67	2.0972	-2.47627	5e-05	0.00410302		CG6280	4.43533	-1.80246	0.000798989	0.0332216
23	CG15096	5.56804	1.02931	-2.43549	0.00025	0.0145107		CG15096	2.40006	-2.12902	0.000320698	0.0154102
24	ry	6.80207	1.27053	-2.42054	5e-05	0.00410302		ry	3.99333	-2.61685	1.94632e-14	1.04354e-11
25	serp	19.0662	3.56612	-2.41858	5e-05	0.00410302		serp	4.74775	-1.85561	1.20887e-06	0.000133856
26	Cpr49Ae	18.3126	3.47352	-2.39837	5e-05	0.00410302		Cpr49Ae	3.47154	-2.09232	2.50422e-05	0.00183529
27	SMC2	11.4182	2.1899	-2.38239	5e-05	0.00410302		SMC2	4.69708	-2.53108	9.39427e-22	9.56994e-19
28	CG33299	275.99	53.075	-2.37851	5e-05	0.00410302		CG33299	6.34658	-1.53037	7.42402e-05	0.00458354
29	CG33346	11.4622	2.29817	-2.31833	0.0008	0.0378866		CG33346	2.53954	-9.89482	0.00104702	0.0413409
30	CG16733	36.392	7.68379	-2.24373	5e-05	0.00410302		CG16733	4.13552	-1.57265	0.000574366	0.0254394
31	CG42331	137.203	29.5153	-2.21678	5e-05	0.00410302		CG42331	8.52259	-1.78656	1.94091e-05	0.00146459
32	Cpr72Ec	4.41706	1.07435	-2.03962	0.00105	0.0478227		Cpr72Ec	1.93277	-3.41549	1.64995e-06	0.000175083
33	Cyp6a13	6.15833	1.5598	-1.98118	0.0003	0.017203		Cyp6a13	2.34476	-1.77153	0.000286336	0.0142127
34	verm	40.995	10.6896	-1.93923	5e-05	0.00410302		verm	5.67636	-1.71586	5.70344e-06	0.000533036
35	CG11089	68.1716	18.1782	-1.90696	5e-05	0.00410302		CG11089	6.47161	-1.42841	4.59491e-05	0.0031415
36	nimC3	10.327	3.2349	-1.67463	0.00045	0.0239304		nimC3	2.98801	-1.62223	0.000116841	0.00664547
37	Gasp	120.642	40.5898	-1.57154	5e-05	0.00410302		Gasp	6.43593	-1.27498	1.39807e-11	4.18886e-09
38	CG17777	280.743	101.73	-1.4645	5e-05	0.00410302		CG17777	5.44062	-1.09398	0.000382785	0.0180529
39	CG13897	27.8887	10.3792	-1.42598	5e-05	0.00410302		CG13897	4.3143	-1.37023	2.62104e-07	3.56008e-05
40	Hsp68	27.4755	10.459	-1.39341	5e-05	0.00410302		Hsp68	5.30059	-1.89696	3.08948e-06	0.000311609
41	CG7966	21.4497	8.27516	-1.3741	5e-05	0.00410302		CG7966	4.4248	-1.26527	6.22448e-05	0.00399853
42	GstD3	523.454	202.691	-1.36878	5e-05	0.00410302		GstD3	7.48989	-1.26995	1.23387e-12	4.48908e-10
43	Mhc	15.1253	5.91441	-1.35465	5e-05	0.00410302		Mhc	6.12309	-1.05016	0.000275612	0.0139684
44	CG15864	10.5678	4.19491	-1.33296	0.0008	0.0378866		CG15864	3.46023	-1.36958	0.000186734	0.00995948
45	Acf1	24.8856	9.89107	-1.33111	5e-05	0.00410302		Acf1	6.42327	-1.42937	7.29072e-14	3.40731e-11
46	l(2)05510	20.8812	8.49933	-1.29679	5e-05	0.00410302		l(2)05510	4.77455	-1.49199	6.96021e-10	1.36353e-07
47	Inos	269.633	111.729	-1.271	5e-05	0.00410302		Inos	8.4653	-1.57685	3.28333e-12	1.07895e-09
48	CG14898	86.0414	36.4725	-1.23822	0.0008	0.0378866		CG14898	4.22441	-1.28356	3.97407e-06	0.000389268
49	Adh	225.367	98.6954	-1.19122	0.0004	0.0220092		Adh	7.29976	-1.16104	1.24057e-08	2.10628e-06
50	Ance	11.0289	4.86702	-1.18018	0.00035	0.0195979		Ance	3.90213	-2.15278	0.000267497	0.0136934
51	Cyp12a4	23.0091	10.17	-1.17789	5e-05	0.00410302		Cyp12a4	4.67946	-1.01361	1.90798e-05	0.00146054
52	CG2540	30.5809	14.0566	-1.12139	0.0001	0.00689783		CG2540	4.38107	-1.05674	0.000287407	0.0142127
53	gfzf	28.4365	13.319	-1.09425	5e-05	0.00410302		gfzf	5.35107	-0.720943	0.000501417	0.0224032
54	skf	80.2956	37.6935	-1.091	5e-05	0.00410302		skf	7.38736	-1.13217	2.95905e-10	6.41358e-08
55	CG1732	182.351	86.793	-1.07106	5e-05	0.00410302		CG1732	8.36153	-0.769045	7.69044e-05	0.00471943
56	CG9134	93.6492	45.2259	-1.05012	5e-05	0.00410302		CG9134	5.99851	-0.688979	0.000845193	0.0348582
57	PGRP-LA	20.4813	10.0162	-1.03197	0.00025	0.0145107		PGRP-LA	4.38269	-0.946722	0.000279641	0.0141025
58	CG10932	29.0305	14.5162	-0.999908	0.0001	0.00689783		CG10932	4.68422	-1.03009	1.38845e-05	0.00111372
59	CG31549	45.9147	23.8107	-0.947346	0.0001	0.00689783		CG31549	4.91892	-0.970733	2.02322e-05	0.00151548
60	Ripalpha	38.518	20.4491	-0.913498	0.00025	0.0145107		Ripalpha	5.04714	-0.970319	1.04549e-05	0.000894996
61	Rala	105.34	56.3495	-0.902575	5e-05	0.00410302		Rala	7.42761	-0.798388	6.6853e-06	0.000597396
62	CG5890	59.8846	33.1302	-0.85404	0.0002	0.0122038		CG5890	5.2838	-0.956012	4.76116e-06	0.000453289
63	olf186-F	77.6156	43.1331	-0.847553	0.00015	0.00977979		olf186-F	5.95109	-0.874673	0.000112811	0.00645619
64	TepII	9.63226	5.37922	-0.840478	0.00025	0.0145107		TepII	4.97675	-0.729979	0.00123015	0.0467596
65	Asph	11.1273	6.3098	-0.81844	0.0007	0.0341708		Asph	4.76649	-0.864229	0.00040829	0.0190791
66	CG31646	60.0024	34.4635	-0.799952	5e-05	0.00410302		CG31646	7.19154	-0.766127	9.9188e-06	0.000856295
67	CG11576	22.1749	13.0222	-0.767959	0.00105	0.0478227		CG11576	4.92676	-0.873557	0.000133312	0.00738071
68	fok	204.147	125.418	-0.70286	0.0009	0.0417907		fok	7.73322	-0.625042	0.000314941	0.0152052
69	Osi3	138.824	85.5312	-0.69873	0.0008	0.0378866		Osi3	6.79483	-1.43112	5.00133e-08	7.49244e-06
70	Trx-2	574.823	354.83	-0.695992	0.0001	0.00689783		Trx-2	8.18043	-0.573618	0.000906022	0.0367715
71	tinc	129.583	82.0136	-0.659939	0.00035	0.0195979		tinc	9.41617	-0.707834	0.000119371	0.00671838
72	CG32473	40.7395	26.0177	-0.646933	0.00085	0.0396625		CG32473	6.50731	-0.628987	0.000735724	0.0313591
73	Set2	22.5259	14.4757	-0.637954	0.0007	0.0341708		Set2	7.08484	-0.750635	6.9114e-05	0.00434608
74	CG3056	96.418	62.9298	-0.615559	0.00085	0.0396625		CG3056	8.01684	-0.686933	7.17952e-05	0.00448698
