# Supplementary material for: A pupal transcriptomic screen identifies Ral as a target of store-operated calcium entry in Drosophila neurons
Source: Sci Rep. 2017 Feb 14;7:42586. doi: 10.1038/srep42586 (PMC5307359; doi:10.1038/srep42586)
Supplement: Supplementary File 2 [file srep42586-s3.xls]

## Sheet: 1b
	Overall ANOVA
		DF	Sum of Squares	Mean Square	F Value	Prob>F
	Model	6	16572200	2762040	87.3494	0
	Error	367	11604700	31620.6
	Total	373	28177000
	Tukey's test												1- significant
		MeanDiff	SEM	q Value	Prob	Alpha	Sig	LCL	UCL				0-not significant
	Larval None	-112.011	36.4963	4.34039	0.037	0.05	1	-220.216	-3.80719
	Pupal None	-519.77	33.1441	22.1779	0	0.05	1	-618.036	-421.504
	Pupal Larval	-407.759	35.1749	16.394	0	0.05	1	-512.045	-303.472
	12-36hAPF None	-517.103	33.1441	22.0641	0	0.05	1	-615.369	-418.838
	12-36hAPF Larval	-405.092	35.1749	16.2868	0	0.05	1	-509.379	-300.805
	12-36hAPF Pupal	2.66667	31.6832	0.11903	1	0.05	0	-91.2679	96.6012
	Adult None	-137.484	33.1441	5.86627	0.00081801	0.05	1	-235.75	-39.2187
	Adult Larval	-25.4729	35.1749	1.02414	0.99106	0.05	0	-129.76	78.8139
	Adult Pupal	382.286	31.6832	17.0637	0	0.05	1	288.351	476.22
	Adult 12-36hAPF	379.619	31.6832	16.9447	0	0.05	1	285.684	473.554
	Allthrough None	-519.033	34.8802	21.0442	0	0.05	1	-622.446	-415.62
	Allthrough Larval	-407.022	36.8154	15.6352	0	0.05	1	-516.172	-297.871
	Allthrough Pupal	0.73669	33.4952	0.0311	1	0.05	0	-98.5698	100.043
	Allthrough 12-36hAPF	-1.92997	33.4952	0.08149	1	0.05	0	-101.237	97.3766
	Allthrough Adult	-381.549	33.4952	16.1095	0	0.05	1	-480.856	-282.242
	UAS-control None	-233.177	37.7986	8.7242	3.76767e-08	0.05	1	-345.243	-121.112
	UAS-control Larval	-121.166	39.5914	4.32807	0.03796	0.05	1	-238.547	-3.78501
	UAS-control Pupal	286.593	36.5244	11.0968	0	0.05	1	178.305	394.88
	UAS-control 12-36hAPF	283.926	36.5244	10.9935	0	0.05	1	175.638	392.214
	UAS-control Adult	-95.693	36.5244	3.7052	0.12297	0.05	0	-203.981	12.5948
	UAS-control Allthrough	285.856	38.1068	10.6086	0	0.05	1	172.877	398.835

## Sheet: 1c
	Overall ANOVA
		DF	Sum of Squares	Mean Square	F Value	Prob>F
	Model	3	2.06741	0.68914	44.4895	2.09114e-07
	Error	14	0.21686	0.01549
	Total	17	2.28426
	Tukey's test
		MeanDiff	SEM	q Value	Prob	Alpha	Sig	LCL	UCL
	UASControl CS	-0.19936	0.07871	3.58186	0.09767	0.05	0	-0.42815	0.02942			1- significant
	12-36h KD CS	-0.64599	0.08349	10.9424	1.07298e-05	0.05	1	-0.88866	-0.40333			0-not significant
	12-36h KD UASControl	-0.44663	0.08349	7.56538	0.00052659	0.05	1	-0.68929	-0.20396
	All through KD CS	-0.85451	0.08349	14.4745	3.19863e-07	0.05	1	-1.09718	-0.61185
	All through KD UASControl	-0.65515	0.08349	11.0975	9.12428e-06	0.05	1	-0.89781	-0.41249
	All through KD 12-36h KD	-0.20852	0.08801	3.35088	0.12926	0.05	0	-0.46431	0.04727

## Sheet: S1
	Overall ANOVA
		DF	Sum of Squares	Mean Square	F Value	Prob>F
	Model	3	0.66265	0.22088	47.6147	1.36198e-07
	Error	14	0.06495	0.00464
	Total	17	0.72759
	Tukey's test
		MeanDiff	SEM	q Value	Prob	Alpha	Sig	LCL	UCL			1- significant
	UAScontrol CS	-0.04126	0.04308	1.35468	0.77476	0.05	0	-0.16647	0.08394			0-not significant
	12-36h KD CS	-0.1719	0.04308	5.64345	0.00649	0.05	1	-0.2971	-0.04669
	12-36h KD UAScontrol	-0.13063	0.04308	4.28877	0.03963	0.05	1	-0.25584	-0.00543
	Allthrough KD CS	-0.5536	0.04974	15.7398	9.44183e-08	0.05	1	-0.69817	-0.40902
	Allthrough KD UAScontrol	-0.51233	0.04974	14.5666	2.92562e-07	0.05	1	-0.6569	-0.36776
	Allthrough KD 12-36h KD	-0.3817	0.04974	10.8524	1.17946e-05	0.05	1	-0.52627	-0.23713

## Sheet: S2b
	Overall ANOVA
		DF	Sum of Squares	Mean Square	F Value	Prob>F
	Model	2	0.77375	0.38688	1.02025	0.38421
	Error	15	5.68799	0.3792
	Total	17	6.46175

## Sheet: 4b
	Overall ANOVA
		DF	Sum of Squares	Mean Square	F Value	Prob>F
	Model	3	5315600	1771870	31.3288	0
	Error	289	16345000	56557.1
	Total	292	21660600
	Tukey's test
		MeanDiff	SEM	q Value	Prob	Alpha	Sig	LCL	UCL
	Gal4>RalDN RalDNctrl	-260.778	38.4602	9.58904	0	0.05	1	-360.161	-161.396			1- significant
	RalIRctrl RalDNctrl	81.2933	39.5228	2.90885	0.16993	0.05	0	-20.8353	183.422			0-not significant
	RalIRctrl Gal4>RalDN	342.072	39.1542	12.3553	0	0.05	1	240.896	443.248
	GAl4>RalIR RalDNctrl	-163.635	39.5228	5.85523	0.000265187	0.05	1	-265.764	-61.5066
	GAl4>RalIR Gal4>RalDN	97.1432	39.1542	3.50872	0.06503	0.05	0	-4.03281	198.319
	GAl4>RalIR RalIRctrl	-244.929	40.1985	8.61678	1.01787e-08	0.05	1	-348.803	-141.054

## Sheet: 4c
	Overall ANOVA
		DF	Sum of Squares	Mean Square	F Value	Prob>F
	Model	2	0.06061	0.0303	0.02273	0.97759
	Error	8	10.6667	1.33333
	Total	10	10.7273

## Sheet: 4d
	18°C throughout			Overall ANOVA							29°C larvae			Overall ANOVA
		DF	Sum of Squares	Mean Square	F Value	Prob>F						DF	Sum of Squares	Mean Square	F Value	Prob>F
	Model	2	588243	294121	4.60035	0.01147					Model	2	19604.4	9802.2	0.17861	0.83661
	Error	154	9845920	63934.6							Error	146	8012380	54879.3
	Total	156	10434200								Total	148	8031990
	Tukey's test
		MeanDiff	SEM	q Value	Prob	Alpha	Sig	LCL	UCL
	RalIR ctrl	146.788	49.5885	4.18626	0.00991	0.05	1	29.4323	264.145		29°C adult			Overall ANOVA
	RalDN ctrl	45.1412	49.3541	1.29349	0.63189	0.05	0	-71.6601	161.942			DF	Sum of Squares	Mean Square	F Value	Prob>F
	RalDN RalIR	-101.647	49.3541	2.91265	0.10179	0.05	0	-218.449	15.1539		Model	2	200771	100386	1.8273	0.16369
											Error	188	10328100	54936.7
											Total	190	10528900
	29°C pupae			Overall ANOVA
		DF	Sum of Squares	Mean Square	F Value	Prob>F
	Model	2	1386190	693093	12.0756	1.16048e-05					29°C throughout			Overall ANOVA
	Error	189	10847900	57396.1								DF	Sum of Squares	Mean Square	F Value	Prob>F
	Total	191	12234000								Model	2	779545	389772	18.3703	5.08538e-08
	Tukey's test										Error	190	4031340	21217.6
		MeanDiff	SEM	q Value	Prob	Alpha	Sig	LCL	UCL		Total	192	4810880
	RalIR ctrl	-208.081	43.6686	6.73871	1.11779e-05	0.05	1	-311.24	-104.921		Tukey's test
	RalDN ctrl	-159.177	43.3916	5.18788	0.000922209	0.05	1	-261.682	-56.6721			MeanDiff	SEM	q Value	Prob	Alpha	Sig	LCL	UCL
	RalDN RalIR	48.9034	40.7922	1.69542	0.45533	0.05	0	-47.4611	145.268		RalIR ctrl	-66.702	25.669	3.67489	0.02715	0.05	1	-127.338	-6.0659
											RalDN ctrl	-156.603	25.9566	8.53235	1.94812e-08	0.05	1	-217.919	-95.288
											RalDN RalIR	-89.9013	25.4599	4.99373	0.0015	0.05	1	-150.043	-29.7594
			1- significant
			0-not significant

## Sheet: 5a
	Overall ANOVA
		DF	Sum of Squares	Mean Square	F Value	Prob>F
	Model	3	0.82279	0.27426	12.1209	0.000823632
	Error	11	0.2489	0.02263
	Total	14	1.07169
	Tukey's test
		MeanDiff	SEM	q Value	Prob	Alpha	Sig	LCL	UCL
	GAL4control CS	-0.03631	0.10637	0.48278	0.98558	0.05	0	-0.35642	0.2838			1- significant
	Stim KD CS	-0.49527	0.10637	6.58497	0.00331	0.05	1	-0.81538	-0.17516			0-not significant
	Stim KD GAL4control	-0.45896	0.12282	5.28465	0.01483	0.05	1	-0.82859	-0.08932
	itpr KD CS	-0.48343	0.10637	6.42756	0.00396	0.05	1	-0.80354	-0.16332
	itpr KD GAL4control	-0.44712	0.12282	5.14832	0.01742	0.05	1	-0.81675	-0.07748
	itpr KD Stim KD	0.01184	0.12282	0.13632	0.99966	0.05	0	-0.35779	0.38147

## Sheet: 5c
Females	Stim
	Overall ANOVA
		DF	Sum of Squares	Mean Square	F Value	Prob>F
	Model	3	7590310	2530100	130.443	0
	Error	177	3433140	19396.2
	Total	180	11023400
	Tukey's test
		MeanDiff	SEM	q Value	Prob	Alpha	Sig	LCL	UCL
	UAScontrol Ral O/E	125.774	38.7415	4.59123	0.00757	0.05	1	25.2943	226.253			1- significant
	Stim KD Ral O/E	-406.81	33.2653	17.2948	2.65653e-08	0.05	1	-493.087	-320.534			0-not significant
	Stim KD UAScontrol	-532.584	31.4822	23.9243	0	0.05	1	-614.236	-450.932
	Ral Rescue Ral O/E	-341.802	33.3353	14.5006	0	0.05	1	-428.26	-255.344
	Ral Rescue UAScontrol	-467.576	31.5561	20.9548	0	0.05	1	-549.42	-385.732
	Ral Rescue Stim KD	65.0082	24.5249	3.74866	0.04309	0.05	1	1.40062	128.616

## Sheet: 5d
	Orai
	Overall ANOVA
		DF	Sum of Squares	Mean Square	F Value	Prob>F
	Model	2	2949490	1474750	58.514	0
	Error	117	2948790	25203.3
	Total	119	5898280
	Tukey's test
		MeanDiff	SEM	q Value	Prob	Alpha	Sig	LCL	UCL
	dOrai KD UAScontrol	-401.174	37.0992	15.2927	0	0.05	1	-489.245	-313.104			1- significant
	Ral rescue UAScontrol	-254.181	37.7655	9.51839	0	0.05	1	-343.833	-164.529			0-not significant
	Ral rescue dOrai KD	146.993	33.5017	6.20505	7.44866e-05	0.05	1	67.463	226.523

[truncated: 7 more sheets: 5e, S4a, S4c, 6c, 6d, 6e, 6f]
